# Supplementary material for: Efficient Generation of P53 Biallelic Mutations in Diannan Miniature Pigs Using RNA-Guided Base Editing
Source: Life (Basel). 2021 Dec 17;11(12):1417. doi: 10.3390/life11121417 (PMC8706133; doi:10.3390/life11121417)
Supplement: Supplementary file 1 [file life-11-01417-s001.zip]

Archive with 1 entries (1 files):
- life-1474570_supplementary final.pdf
